# Supplementary material for: Roles and regulation of the Kunitz domain protein MLT-11 during C. elegans cuticle synthesis and molting
Source: Genetics. 2025 Dec 10;232(2):iyaf265. doi: 10.1093/genetics/iyaf265 (PMC13181417; doi:10.1093/genetics/iyaf265)
Supplement: iyaf265_Supplementary_Data [file iyaf265_supplementary_data.zip]

Archive with 7 entries (7 files):
- Supplemental_Figure_Legends_GENETICS-2025-308777.pdf
- Supplemental_Figure_S1_GENETICS-2025-308777.tif
- Supplemental_Figure_S2_GENETICS-2025-308777.tif
- Supplemental_Figure_S3_GENETICS-2025-308777.pdf
- Supplemental_Figure_S4_GENETICS-2025-308777.tif
- Supplemental_Table_S1_GENETICS-2025-308777.pdf
- Supplemental_Table_S2_GENETICS-2025-308777.xlsx
