# Supplementary material for: Roles and regulation of the Kunitz domain protein MLT-11 during C. elegans cuticle synthesis and molting
Source: Genetics. 2025 Dec 10;232(2):iyaf265. doi: 10.1093/genetics/iyaf265 (PMC13181417; doi:10.1093/genetics/iyaf265)
Supplement: iyaf265_Supplementary_Data [file iyaf265_supplementary_data.zip › Supplemental_Table_S2_GENETICS-2025-308777.xlsx]

## Sheet: Sheet1
Table S1. crRNAs, repair templates and genotyping primers used in this study
Genetic Modification	Figure(s)	Allele	Strain(s)	Plasmid injected	Ward Lab crRNA #	crRNA seq	ssDNA Oligonucleotide Repair Template		Oligonucleotide Primers Used to Make dsDNA Repair Template			Plasmid Template Used to Make dsDNA Repair Template	Genotyping Primers (Forward, Reverse, Internal)
mlt-11 -2.8 promoter reporter	1, 2	wrdSi108	JDW666	pJW2496	-	-	-	-	-	-	-	-	271, 272 or 273, 274 (As in Nonet 2023)	AGGCAGAATGTGAACAAGACTCG ATCGGGAGGCGAACCTAACTG ACCGGAAACCAAAGGACGAGAG ACGCCCAGGAGAACACGTTAG
mlt-11 -5.3 promoter reporter	1, 2	wrdSi114	JDW687	pJW2464	-	-	-	-	-	-	-	-
mlt-11 -5.3 to 2.8 promoter reporter	1, 2	wrdSi116	JDW719	pJW2463	-	-	-	-	-	-	-	-
pes-10 empty promoter reporter	2	wrdSi115	JDW711	pJW2507	-	-	-	-	-	-	-	-	271, 272 or 273, 274 (As in Nonet 2023)	AGGCAGAATGTGAACAAGACTCG ATCGGGAGGCGAACCTAACTG ACCGGAAACCAAAGGACGAGAG ACGCCCAGGAGAACACGTTAG
pes-10 peak 1 promoter reporter	2	wrdSi109	JDW667	pJW2449	-	-	-	-	-	-	-	-
pes-10 peak 2 promoter reporter	2	wrdSi110	JDW668	pJW2458	-	-	-	-	-	-	-	-
pes-10 peak 3 promoter reporter	2	wrdSi103	JDW535	pJW2450	-	-	-	-	-	-	-	-
pes-10 peak 4 promoter reporter	2	wrdSi111	JDW669	pJW2459	-	-	-	-	-	-	-	-
pes-10 ATAC 1 promoter reporter	2	wrdSi112	JDW670	pJW2494	-	-	-	-	-	-	-	-
pes-10 ATAC 2 promoter reporter	2	wrdSi113	JDW671	pJW2495	-	-	-	-	-	-	-	-
mlt-11::mNG::3xFLAG internal	3, 4, 9	wrd153	JDW541, 558, 559, 663, 696, 703, 796	-	134	GTGTTCTGTTGAGAAACTGGTGG	-	-	PCR 383	6870 GAAAGGAAGAGCCACCACTCCATGTCCAGCCACCAtcctcctctagctcgtccgg	6871 ATACCTCCAAGAAGTACGGTGTTCTGTTGAGAAACaccacccgaacctcctgaac	pJW2332	6872, 6873	CACGCAGTGCCAACAACTAC ACCTGCGTTTGCAACTCAAAA
mlt-11 promoter peak 1 ∆	2, 3, 4, 5	wrd268	JDW696	-	412, 413	ACTGGGGACTATCAGGAGGTAGG TTTGGTTTTCTGCATTGACATGG	7174	tctctgagaaaattatttcacctacctcctgatacatggatataatgttttttatctatgtaatt	-	-	-	-	7310, 7311, 7312	AGCCACACACACATTCCTGA GGCAGCTAAGAGCAATACGC CGTGGAGAAAGTAGGCCGAG
mlt-11 promoter peak 2 ∆	2, 3, 4, 5	wrd161	JDW558	-	365	GTTTGACGCTTCTGTCTTAGTGG	6888	TCAATATTAGACGACTAATGGACGAGGTGCCACTAGGATCCCAAACTTTTGGAAACAGCAACAGTTTCAACATCGA	-	-	-	-	6876, 6877, 6878	TCAATCAGTGTGATCTGGCTAA TCGTGGAATCGGGAATAGAG CCTCTGGCGACCTTGACAAC
mlt-11 promoter peak 3 ∆	2, 3, 4, 5, S1	wrd158, 162, 294	JDW551, 559, 703, 709, 710, 713, 715, 743, 750, 757	-	363, 364	TAAGTGGCTAATGAGTATTTCGG TCATTCTTGATAGTGAGATTTGG	6887	ttttttaattttaaagttgttactaattcccgaaaatttggattggtgtgacctttttacagtgatatca	-	-	-	-	6879, 6880, 6881	TGGTGGCGGCATACTAACAG CTGAGGAGCATGGCCAGTAG CCAATTTAGGCCAACCCGAT
mlt-11 promoter peak 4 ∆	2, 3, 4, 5, S1	wrd237, 249, 252, 288, 295	JDW663, 703, 709, 715, 743, 757	-	410, 411	ATTGAATAATGTTTAATGAGTGG GGAATGTTGTTAAATTGCGGTGG	7171	ctaggtctttcaaaattccttcattacccactccggtggaaaaagtgcaaatgatcttcagaagg	-	-	-	-	7169, 7384, 7383	ACGTTTTGGGACTCTGTCGT AAGCTTTTTTGTGGAGGAGTC ACCGTCTCAAATCAACTGGG
rol-6::mNG::3xFLAG	6, 7, S1	wrd117, 198, 253, 255, 385	JDW458, 600, 710, 715, 913	-	351	GTCATGAATTTGTCTACAATTGG	-	-	PCR 212	6734 GACGAAGTGCCAGACGTCATCGCAAATTCCAATTGATGGTCTCCAAGGGAGAGGAGG	6735 ttttattttttggaaaaatgtcatgaatttgtCTAtgctcccttgtcatcgtcatcc	pJW2172	6732, 6733	GTCTGGACCACAAGGAGAGC GCACTTCCAAGCTTGTGACATAAT
dpy-10::mNG::3xFLAG	6	wrd383	JDW913	-	517, 518	CATGGTCTCCAAGGGAGAGGAGG CTTCACCGACGTCATGGGAATGG	-	-	PCR 731 (color swap)	8262 TACCAGGGCTACGGTAGAAAGATGGTCTCCAAGGGcGAaGCTGTCATCAAGGAGTTCATGCG	8263 aaagtcgaatgaCTACTTGTAGAGCTCGTCCATTCCTCCGGTGGAGTGACGTCCC	pJW2098	8264, 8265	ACCAGGAAGAAACGGATTGA TTTATGTCGTGTAGCGTGTG
bli-1::mNG::3xFLAG	6, 7, S1	wrd84, 189, 199, 254	JDW389, 588, 601, 713, 743, 917	-	318	AGATTCATCTTCTGCAGCTTCGG	-	-	PCR 210	6728 CAACCACTTCAACTGCTGCCACAACTACCGAAGCTggaagtggcggcggtggttc	6729 TCATTCACAAAATCGTAACCAGATTCATCTTCTGCgcctccggacgatgctcctg	pJW2172	6215, 6216	TCTTCCACACAACTCTCCGC ATAGTTCTGGGCATGGTCGG
cut-2::mNG::3xFLAG	6	wrd233	JDW655	-	396	GTTCTTCTTGTGTCCAGCGTAGG	-	-	PCR 408	7038 GCTGCTGCCCCAGCCGGAGGAGCCTACGCTGGACAtAAaAAaAAttcctcctctagctcgtccgg	7039 tctaaacgttattagatcgtCTAGTTCTTCTTTTAaccacccgaacctcctgaac	pJW2332	7016, 7017	CAGCAGGAGGATATGCCACC TGCAGTCAGAGAGCAGTGTT
Signal Sequence ∆	7, S4	wrd141	JDW523	-	25, 168	AACGACAACCATTCCGCGGGCGG CAGCTAAGAGCAATACGCACAGG	6447	caggcacaaacctacacatagaagcaATGCGCCTGGGGCGGTGCCCATCACAAAACGGCGAGACGCCGAA	-	-	-	-	6552, 6553	TGGTTTTCTGCATTGACATGG ACATTGCAACTCACCATATGGG
Thyroglobulin ∆	7, S4	wrd137	JDW503	-	129, 130	CACATCCTCAACAGTAGTGGTGG TTCCCGCACAGTCAACACCAAGG	5834	CTCAGACCGTCGCAACTACTGAGGCTCCAACCACCACCAAGGAATGCGTTGGGGTCAGCCTTCCAGGGCC	-	-	-	-	5681, 6014	ACCGTCGCAACTACTGAGGC GCGTTAGAAAAGCAAACCCGA
Lustrin 1 ∆	7	wrd170	JDW567	-	375, 376	CACTTTGGCAATCCAACTGGTGG CTGCTGTCCAGAGAACAATAAGG	6899	GAGAGGCTTGTGAGGACAGATGTGCACCACCACCAaataaggtagttggcctccaaaccagcggagcccgtgccac	-	-	-	-	6910, 6911, 6912	TTCAATCTTCCCGCACAGTC CATCCTCTTCTGTCTCTTCC AGCACAGTTCACTGGAACTC
Lustrin 2 ∆	7	wrd171	JDW568	-	377, 378	GTACGCCCATTAGCACAAGCTGG CCATATGACAAACACGCCTTCGG	6900	ACGGACCAACTAAATCTATTAATGGAATGCCAGCTttcggaggatatggtggtgatgaaaccaagaatgg	-	-	-	-	6913, 6914, 6915	ACCATCATTGGCTCCTCATC GACTGGCTGAATGCAAAGTG TCTTTCCTGGAAGGCACATC
Lustrin 3 ∆	7	wrd172	JDW569	-	379, 380	TCAATGGATCGGCGGCGTCTGGG, TGCTCAAAGAATCGCCTCTGAGG	6901	AAATCTTCCTGTCAACTCCAAAGTACATGTGCCCAgaggagatctttgcaccacgactagcctccaacac	-	-	-	-	6916, 6917, 6918	CAGTTCTCTGTGGAAACTCC CCCAAATCAATGGACACTCC CGAATCCTGATCCACAAAGC
Furin ∆	7	wrd159	JDW552	-	365	GTTTGACGCTTCTGTCTTAGTGG	6888	TCAATATTAGACGACTAATGGACGAGGTGCCACTAGGATCCCAAACTTTTGGAAACAGCAACAGTTTCAACATCGA	-	-	-	-	6884, 6885	GCTTGTGCTAATGGGCGTAC TGGCATTTCCATCACATCCAGA
Between 8 and 9 ∆	7	wrd388	JDW916	-	555, 556	TGGGACCGGTACTGCGACCGTGG, ACTTCGCATGAAATCATCCGCGG	8313	CAACTCTCCCACCAACTCCAACTCCAGCCACGGccgcggcagttccacgtcatggagccaaccca	-	-	-	-	6905, 6914	GCCAAAGTTTGACGGAAGAG GACTGGCTGAATGCAAAGTG
Kunitz 1-2 ∆	7, S4	wrd127, 140	JDW513, 588	-	275, 276	ATTCCTTGGTGTTGACTGTGCGG, ATCAGAATTACTCCAAACGGCGG	6147	actgatcatttccagGCATTCAATCTTCCCGCACAGGCGGAAAGCTCAGCTGGGAAGAGACAGAAGAGGA	-	-	-	-	6136, 6137	GCTCAAACCACCACAACGAC GTAGTTGTTGGCACTGCGTG
Kunitz 3-5 ∆	7, S4	wrd138	JDW504	-	134, 277	GTGTTCTGTTGAGAAACTGGTGG, ATGATGTTCCATAACCGTCAAGG	6148	GAAAGGAAGAGCCACCACTCCATGTCCAGCCACCACAAGGATGCGAAGAGTGTATCTGCCCACAAACCGC	-	-	-	-	6138, 6139	GCTCCAGCTGTTCAAACCAC ACTTGACTCCACGTCTTCCG
Kunitz 3-6 ∆	7, S4	wrd135	JDW497	-	134, 278	GTGTTCTGTTGAGAAACTGGTGG, ATGCTATTGCACGCTTCAGGCGG	6149	GAAAGGAAGAGCCACCACTCCATGTCCAGCCACCAAGCGGTTCACCAACGTCTTCTACTTCTGCACTACCA	-	-	-	-	6138, 6139	GCTCCAGCTGTTCAAACCAC ACTTGACTCCACGTCTTCCG
Between Kunitz 6 and 7 ∆	7	wrd333	JDW807, 917	-	366, 367	AGATTCCGTTTCGGAGGTGGTGG, ATGATCACATCATCCGAGAGTGG	6889	CTGCACTACCAAAGCATGCTAAATTCTCACCCACCAGTGGTGAAGTCGTCAGTGACTTTGCTTTCAACTC	-	-	-	-	6827, 6828	AGGATGCGCTGGAAACAGAA CACACACGACTCTTCCGTCA
Kunitz 7 ∆	7	wrd165	JDW562	-	136, 370	GTGCAGACTCCAGCGTCTGGCGG, GCTTATAAAGTTTACTTACGTGG	6894	AGTTTGACGGAAGAGTCGTGTGTGCTATGCCGCCAcgtaagtaaactttataagcttcttctattcaata	-	-	-	-	6902, 6903, 6904	ACTACAGAACCAGTGAGAGC CTCGAACACAAATTGCTCGC AGTGTAGTTGGTGCAGACTC
Kunitz 8 ∆	7	wrd166	JDW563	-	371, 372	AGTCCTTGTCGAATGAGCAACGG, GTTGGGGTCTTTGGTCCGGATGG	6895	TATTTGTAGATCACGTGATCCTCGCCCAGGTCCCAggaccaaagaccccaactctcccaccaactccaac	-	-	-	-	6905, 6906, 6907	GCCAAAGTTTGACGGAAGAG TGGCATTTCGTTGGTCTCTG GCGAGCAATTTGTGTTCGAG
Kunitz 7-8 ∆	7	wrd167	JDW564, 583, 600, 601	-	136, 372	GTGCAGACTCCAGCGTCTGGCGG, GTTGGGGTCTTTGGTCCGGATGG	6896	AAAGTTTGACGGAAGAGTCGTGTGTGCTATGCCGggaccaaagaccccaactctcccaccaactccaa	-	-	-	-	6902, 6906, 6907	ACTACAGAACCAGTGAGAGC TGGCATTTCGTTGGTCTCTG GCGAGCAATTTGTGTTCGAG
Whole Gene ∆	7, S4	wrd397	JDW929	-	563, 564	TTTAATTTTAGTTAATGTGGCGG, TGAGGATTACTAGAAAAAGGTGG	8372	ttatcaagttcttaaccgagcagttttccaccttggcggagtgcagtagtttgcgctttaaatta	-	-	-	-	8373, 8386	GGTCATTCCATGTCGTGTGC AAGCGCAAACTACTGCACTC
Kunitz 2-10 ∆	7, S4	wrd78	JDW383	-	133, 138	CACGGGCTCCGCTGGTTTGGAGG, TTCTTCTTCCGTGGATGTGGAGG	5685	TGCTGTCCAGAGAACAATAAGGTAGTTGGCCTCCgttgtaagctcttcttcttccgtggatgtggaggc	-	-	-	-	5953, 5952, 5951	AAACAGCAGAACTCGCGATG TTCAGAAACCGGAAGTTGCC AGGCTTGGCAACTTTGGAAG
Kunitz 3-10 ∆	7, 9, S4	wrd82	JDW387	-	134, 138	GTGTTCTGTTGAGAAACTGGTGG, TTCTTCTTCCGTGGATGTGGAGG	5686	GAAAGGAAGAGCCACCACTCCATGTCCAGCCACCtggaggcaatttgaatcgattcgaacgaaagtccg	-	-	-	-	5954, 5952, 5951	AAGGTAGTTGGCCTCCAAAC TTCAGAAACCGGAAGTTGCC AGGCTTGGCAACTTTGGAAG
Kunitz 7-10 ∆	7, S4	wrd80	JDW385	-	136, 138	GTGCAGACTCCAGCGTCTGGCGG, TTCTTCTTCCGTGGATGTGGAGG	5839	AAGTTTGACGGAAGAGTCGTGTGTGCTATGCCGCCtggaggcaatttgaatcgattcgaacgaaagtccg	-	-	-	-	5956, 5952, 5951	AATCCTCCACAGTCCCATAC TTCAGAAACCGGAAGTTGCC AGGCTTGGCAACTTTGGAAG
Kunitz 9-10 ∆	7	wrd169, 184	JDW566, 583, 600, 601	-	138, 373	TTCTTCTTCCGTGGATGTGGAGG, ACGACTGGCTGAATGCAAAGTGG	6898	CCGCGGCAGTTCCACGTCATGGAGCCAACCCACTTggaggcaatttgaatcgattcgaacgaaagtccga	-	-	-	-	6908, 6885, 5951	TATGACAAACACGCCTTCGG TGGCATTTCCATCACATCCAGA AGGCTTGGCAACTTTGGAAG
Kunitz 10 ∆	7, S4	wrd168	JDW565	-	373, 374	ACGACTGGCTGAATGCAAAGTGG, TTCAGGCATCAAGAACGGTAAGG	6897	CCGCGGCAGTTCCACGTCATGGAGCCAACCCACTTaaggtcgccaccaccaccgccgcgccacagatcac	-	-	-	-	5957, 5952, 5951	AAGAGGAGGAGAAACTTGCG TTCAGAAACCGGAAGTTGCC AGGCTTGGCAACTTTGGAAG
mlt-11::mNG::3xFLAG C-terminal	8, 9	wrd86	JDW391	-	23	CAGGCACAGAGCTTCACAGTCGG	-	-	PCR 35	6278 GAGGCAATTTGAATCGATTCGAACGAAAGTCCGACTGCGAGGCCTTGATGGTCTCC	6279 aaaaaaaaagaaaaaacaaTTACAGGCACAGAGCTTCACATTActtgtcatcgtc	pJW2172	5957, 5870 (mNG 5' out)	AAGAGGAGGAGAAACTTGCG AGCTCCTCGTATCCGTCGTTTG
